# Supplementary material for: EIF3F-related neurodevelopmental disorder: refining the phenotypic and expanding the molecular spectrum
Source: Orphanet J Rare Dis. 2021 Mar 18;16:136. doi: 10.1186/s13023-021-01744-1 (PMC7977188; doi:10.1186/s13023-021-01744-1)
Supplement: Supplementary file 1 — Additional file 1: Table S1. Detailed clinical information. [file 13023_2021_1744_MOESM1_ESM.xls]

## Sheet: Tabelle1
	pedigree 1		pedigree 3	pedigree 4		pedigree 5	pedigree 6	pedigree 7	pedigree 8	pedigree 9	pedigree 10	pedigree 11			pedigree 12	pedigree 13	pedigree 14		pedigree 15	pedigree 16	pedigree 17		pedigree 2 + MECP2-related NDD
gender	female	female	female	female	female	male	female	female	male	male	female	male	male	female	female	female	female	female	male	male	female		female
EIF3F variant	c.694T>G/ p.(Phe232Val) homozygous	c.694T>G/ p.(Phe232Val) homozygous	maternal: c.694T>G/ p.(Phe232Val)/paternal: c.861dupG/p.(Gln288AlafsTer14)	c.694T>G/ p.(Phe232Val) homozygous	c.694T>G/ p.(Phe232Val) homozygous	c.694T>G/ p.(Phe232Val) homozygous	c.694T>G/ p.(Phe232Val) homozygous	c.694T>G/p.(Phe232Val) homozygous	c.694T>G/ p.(Phe232Val) homozygous	c.694T>G (p.Phe232Val) homozygous	c.694T>G/ p.(Phe232Val) homozygous	c.694T>G/ p.(Phe232Val) homozygous	c.694T>G/ p.(Phe232Val) homozygous	c.694T>G/ p.(Phe232Val) homozygous	c.694T>G/ P.(Phe232Val) homozygous	c.694T>G/ p.(Phe232Val) homozygous	c.694T>G/ p.(Phe232Val) homozygous	c.694T>G/ p.(Phe232Val) homozygous	c.694T>G/ p.(Phe232Val) homozygous	c.694T>G/ p.(Phe232Val) homozygous	c.694T>G/ p.(Phe232Val) homozygous		c.694T>G/ p.(Phe232Val) homozygous
both parents heterozygous carriers?	yes	yes	yes	yes	yes	yes	yes	yes	yes	yes	yes	yes	yes	yes	yes	yes	yes	yes	yes	no tested	yes		yes
sisters/ brothers	1 healthy brothers, 1 sister (next column)	1 healthy brother, 1 sister (last column)	no sibs	1 sister (next column)	1 sister (last column)	1 healthy brother	1 healthy brother, 1 further with trisomy 21	1 healthy brother	2 healthy brothers	1 healthy sister	1 healthy brother, mild ADHD	1 healthy brother, 1 healthy sister, 2 affected siblings (next columns)	1 healthy brother, 1 healthy sister; 2 affected siblings (neighboring columns)	1 healthy brother, 1 healthy sister, 2 affected siblings (last columns)	3 healthy brothers	1 baby brother	1 healthy brother, 1 sister (next column)	1 healthy brother, 1 sister (last column)	1 healthy brother, 1 healthy sister, current pregnancy	no full siblings	no		2 healthy brothers
parental consanguinity	yes	yes	no	no	no	no	no	no	no	no	no	no	no	no	no	no	no	no	no	no	no		no
ethnicity	European/ Russian	European/ Russian	European	Irish, Scottish, English, German	Irish, Scottish, English, German	European	German/ British	European	Jewish Ashkenazi/ Iraque	Bulgaria	European/ Ashkenazi Jewish	Ukranian/ Russian/ Polish	Ukranian/ Russian/ Polish	Ukranian/ Russian/ Polish	European	European	European	European	European	European	German/US		German/Irish
family history	father: epilepsy since age of 3y	father: epilepsy since age of 3y	non-contributory	mother: pernicious anemia, male maternal 1st cousin (1): autism, normal cognition. male maternal 1st cousin (2): learning disabilities, hearing impairement. male maternal 1st cousin (3): died shortly after birth due to severe birth defects.	mother: pernicious anemia, male maternal 1st cousin (1): autism, normal cognition. male maternal 1st cousin (2): learning disabilities, hearing impairement. male maternal 1st cousin (3): died shortly after birth due to severe birth defects.	paternal grandmother & cousin: multiple sclerosis	mother: migraines	paternal first cousin: situs inversus	non-contributory	female pat 1st cousin once removed with psychiatric disorder (onset age 18y)	maternal aunt: learning disability; maternal 1st cousin: non-specific DD; maternal uncle: short stature treated with growth hormone	double first cousins with autism	double first cousins with autism	double first cousins with autism	maternal aunt: seizures/ intellectual disability	paternal uncle: other neurologic disorder (no specific diagnosis)	non-contributory	non-contributory	non-contributory	ID in paternal family	non-contributory		non-contributory
pregnancy/ delivery	nothing relevant	nothing relevant	clomid to induce ovulation	premature rupture of membranes, vaginal delivery	premature rupture of membranes, vaginal delivery	normal	uncomplicated	induced vaginal delivery	natural	Oligohydramnios, full term, normal spontaneous vaginal delivery.	chorionic villus sampling: normal female karyotype	unassisted, full term	unassisted, full term	unassisted, full term	Unremarkable / Uncomplicated	assisted reproduction	normal	normal	gestational diabetes	normal	normal		natural
neonatal period/ infancy	unknown	unknown	Ceasarian section for intra-uterine growth retardation	DD from birth	normal	normal	VBAC (vaginal birth after cesarean), failure to progress vaginal delivery successfully treated by pitocin	unknown	vaginal delivery	Multiple upper respiratory infections and otitis media during early childhood.	repeat cesarean section; feeding issue	uncomplicated, vaginal delivery, strong feeder, normal growth	uncomplicated, vaginal delivery, strong feeder, normal growth	uncomplicated, Cesarian section due to breech presentation, strong feeder, normal growth	Unremarkable / Uncomplicated /Passed newborn hearing screen	Ceasarian section (lack of vertical rotation), asymmetric movements in infancy	suspected perinatal hypoxia due to ophthalmologic examination	normal	Cesarian section (previous Cesarian section)	newborn jaundice	poor feeding		uncomplicated normal spontaneous vaginal delivery
gestational age (weeks)	39	38	37	30	34	39 + 0	41	41	37 + 5	39 + 6	40	39 + 5	40	41	40	40 + 1	unknown	40	38	40	40 + 4		40
weight at birth (centile; ev. Z-score)	3.14kg (32th)	2.7kg (8th)	1.29kg (<1st; -3.87Z)	2.35kg (>99th;3.05Z)	2.49kg(72nd)	3.56kg (72nd)	3.374kg (32th)	3440g (37th)	2.780 g (14th)	3.374kg (30th)	2.750kg (4th)	3.18kg (18th)	3.629kg (50th)	3.997kg (84th)	3.358kg (<1.c., -8.22Z)	3.32kg (34th)	unknown	3.07kg (17th)	2.9kg (17th)	3.49kg (38th)	3.34kg (33rd)		3.444kg (47th)
length at birth (centile; ev. Z-score)	49.5cm (23rd)	47.5cm (6th)	39.5cm (<1st; -4.17Z)	53cm (>99th; 3.91Z)	52.7cm (99th; 2.45Z)	53cm (80th)	unknown	53.3cm (69th)	unknown	unknown	45.72cm (<1st; -2.72Z)	51.4cm (34th)	unknown	unknown	46.99cm (2nd; -2.14Z)	50cm (21st)	unknown	50cm (22th)	49cm (53rd)	51cm (26th)	53cm (68th)		52cm (56th)
head circumference at birth (centile; ev. Z-score)	32cm (2nd; -2Z)	n.a.	26cm (<1st; -5.64Z)	unknown	unknown	34cm (26th)	unknown	unknown	unknown	unknown	32cm (1st, -2.23Z)	31.8cm (<1st; -2.86Z)	unknown	unknown	35cm (53rd)	33.5cm (13th)	unknown	35cm (53th)	unknown	unknown	33cm (6th)		unknown
age at last examination	6y 4m	14y 4m	5y (on growth hormone)	27y	unknown	4y	15y	9y	13y	17y	10y	8y	3y 9mo	7y 7mo	2y 8m	3y 2m	34y	32y	6y 8m		3y 2m		24y
weight at last examination (centile; ev. Z-score)	15.8kg (1st;-2.51Z)	60.8kg (66th)	10.38kg (<1st;-5.2Z)	116.4kg (>99th; 3.02Z)	unknown	16kg (33th)	42kg (3rd)	24.8kg (11th)	28.7kg (<1st; -2.62Z)	51.8kg (2nd; -2.05Z)	23.7kg (2nd, -2.12Z)	22.3kg (9th)	15.5kg (37th)	29.9kg (82nd)	10.1kg (1st;-2.2Z)	11.4kg (3rd)	68.6kg (84th)	59.2kg (52nd)	16.4kg (<1st; -2.85Z)	78kg (75th)	11.2kg (2nd)		40.2kg (<1st;-3.12Z)
length at last examination (centile; ev. Z-score)	106.5cm (<1st;-2.6Z)	145.5cm (<1st; -2.75Z)	95cm (<1st;-3.33Z)	165.1cm (31st)	unknown	98cm (7th)	157.2cm (12th)	121cm (1st;-2,36Z)	136cm (<1st;-2.72Z)	180.3cm (56th)	126.5cm (1st;-2.2Z)	127.2cm (31st)	99.2cm (24th)	126cm (46th)	79.5cm (<1st;-3.46Z)	90.5cm (6th)	167.5cm (46th)	169cm (55th)	111cm (1st; -2.21Z)	174cm (16th)	90.5cm (6th)		152cm (1st; -2.52Z)
head circumference at last examination (centile; ev. Z-score)	48.5cm (1st;-2.31)	54cm (15th)	43.8 cm (<1st;-5.32Z; at 3y)	unknown	unknown	51cm (44th)	54.5cm (42nd)	51cm (15th)	50.5cm (<1st; -3.11Z)	normocephalic	51cm (9th)	49.5cm (<1st;-2.59Z)	48.4cm (2nd;-2.12Z)	50cm (7th)	50cm (75th)	47.7cm (6th)	56.5cm (82nd)	55.5cm (57th)	51cm (14th)	54cm (2nd; -2Z)	48cm (10th)		55.6cm (60th)
facial dysmorphisms	tubular nose, thin upper lip, wide eyes, oblique palpebral slits below and outside, slightly drooping eyelids, short philtrum	tubular nose, short philtrum, thin upper lip	pre- and postnatal growth restriction symmetric, hypotelorism, pointed nasal tip, unusual narrow nose, posteriorly rotated ears, small nipples	none noted	unknown	nasal fistula, groove at lip (minor variant of cleft lip), both were operated early in life, posteriorly rotated ears	tall forehead, long face, flare eyebrow distally, downslanting palpebral fissures (mild), mild retrognathia, high arched palate	pointed nasal tip with upslanting anteverted nares and columella below the nares	full periorbital regions, fine facial features	hypotelorism, slightly downslanted palpebral fissures, large forehead, high arched palate, broad downturned mouth, posteriorly rotated ears	long face with assymetry R>L, mild retrognathia	relative microcepahly	displaced and disorganized posterior hair whorl, relative microcepahly	relative microcephaly	lowset, posteriorly rotated ears . Fine facial features	full periorbital regions, fine facial features, posteriorly rotated ears	asymmetric palpebral fissures, backwards rotated ears	deep-set eyes, pointed nasal tip, thin lips, backwards rotated ears	cleft lip and palate, posteriorly rotated ears	long eyelashes	deeply-set eyes, deep philtrum, narrow mouth		asymmetric, mild narrow palate, dental crowding, sloped forehead, retrognathia with overbite
hands & feet	short hands with hyperlaxity, short feet with encased nails	flat feet, hallux valgus tendency on the left, short feet with encased, short nails, short hands with hyperlaxity	short hands, small nails, deep set, esp 5th fingernails bilaterally, prominent Y shaped gluteal cleft, short toe nails	lower extremity edema, swelling of hands	unknown	right single palmar crease, incomplete left single palmar crease, flat feet, short toe nails	long fingers and toes	none	none	Second toe clinodactyly, joint laxity	bilateral 5th finger clinodactyly,short 5th toe, small teeth	unilateral single palmar crease	none	none	encased finger nails, short toe nails	clinodactyly of 5th fingers, encased finger nails, flat feet, short toe nails	short 5th metatarsal feet	normal	unilateral palmar crease	slender hands and fingers, flat feet.	unilateral palmar crease, short, encased finger and toe nails		none
developmental milestones:			at 35m: cruising unassisted, walks with assistance, babbling																				Developmental delay was recognized at 10 months of age and she began early intervention. She then attended a preschool handicap program and then self-contained class program. Early motor milestones were globally delayed. She says a few words/phrases but mostly gestures for wants. She walks independently but only for short distances and she has frequent falls. She has limited fine motor skills. Sh…
unassisted sitting	unknown	unknown	at 21m: trying to stand, not crawling, no speech	8m	on time	12m	10m	unknown	unknown	8m	10m	unknown	8-9m	unknown	unknown	unknown	unknown	normal	12m	1y	10m		unknown
independent walking	22m	3y	at 4y crawling, walks with support	26m	on time	24m	15m	18m	unknown	16m	18m	18m	18m	12m	15m	19m	1.5-2y	normal	2.5y	3y	1.5y		unknown
first words	no speech development at 3y, only a few words at the age of 6y 4m	no speech acquired	vocalizations, no useful speech yet	1st words on tome, but overall speech delayed, stopped speaking from 21-25y.	no speech acquired	hardly any speech acquired	2-2.5y	10m	late speech development	1y	22m	2y, then became nonverbal 2y 6mo	never	never has had words	Babbled at 8 months, then stopped, no words	1.5-2y	delayed	delayed	no words yet	2y	2.5y		unknown
developmental delay (DD)	global DD	global DD	global DD	global DD	yes	global DD	global DD	global DD	global DD	global DD	global DD	speech delay	global DD	speech	mild motor delay, significant speech delay due to hearing loss	global DD	global DD	more pronounced speech delay	global DD	global DD	global DD		global DD
speech development	delayed	not acquired	delayed	delayed	non-verbal	delayed, speaks single words	delayed, speaks sentences at 5y	delayed	delayed	delayed	delayed	regression	no speech	no speech	delayed	delayed	delayed	delayed	no speech	delayed	delayed		delayed
intellectual disability	yes	yes	mild to moderate?	yes	yes	yes	moderate	FSIQ 48 but prior was 73	mild to moderate	profound	mild-moderate	unknown	unknown	unknown	none ( too young to formally assess )	mild to moderate	mild to moderate	mild to moderate	significant	severe	not yet evaluated		yes
regression of development	no	no	no	Yes. Regression began at 21y. Stopped speaking from 22-25y.	no	no	no	no	no	no	no	yes, at 2.5y, in speech	no	no	no	no	in adulthood, with onset of psychosis	no	no	no	no		yes
behavioral problems	yes, hardly ever plays with other kids, cries	autism spectrum disorder, stereotypies	no	Autism. Obsessive-compulsive disorder. Anxiety. Skin picking. Decreased sensitivity to pain.	Autism	no	no	no	less communication	autism spectrum disorder. Aggressive behaviours. Sensory issues and pica. ADHD	no	yes - biting, aggression	hyperactivity, more eye contact than his siblings, no aggression	repetive movements, gets stressed out in noisy places and acts out, no aggression, will bite when frustrated	no	no	psychosis (due to meningeoma); mood swings, needs a lot of attention	no	no	atypical autism	autistic features		unknown
sleeping problems	no	5-6 wake-up during night, sometimes with scream	poor sleep, wakes at night, + sleep disturbance	history of sleeping extended period of time; more recently has episodes of insomnia	excessive sleep (14-15 hours/day if not curtailed)	no	no	no	no	Restless sleeper, but sleeps all night.	no	no	no	no	no	no	no	no	yes	no	no		unknown
MRI brain imaging	no abnormalities	no abnormalities	normal MRI with MRS	normal	n.a.	normal	stable nonspecific punctate T2 signal abnormalities (multiple small foci of T2/FLAIR hyperintensity seen within peripheral cerebral white matter, anterior > posterior) along with mild cerebellar volume loss	nonspecific bilateral subcortical white matter signal abnormalities	small arachnoidal cyst - corpus callosum was reported as " different"	Brain MRI at 12y: normal Brain MRI at 6y: 2mm focus of T2-FLAIR-hyperintensity and T1 hypointensity in the subcortical white matter of the R superior frontal gyrus, of unclear clinical significance.	thinning of anterior corpus callosum, near complete hyoplasia of rostrum, low lying cerebellar tonsils	n.a.	n.a.	n.a.	n.a.	no abnormalities	CT normal (apart from meningioma--> operated)	n.a.	nothing abnormal detected	normal at 7 years (before onset of seizures); at 21y: meningioma with edema, correlating with EEG findings	n.a.		n.a.
seizures (age of onset)	none	none	focal epilepsy, controlled, dx age 1.5y	Patient has episodes of encephalopathy; EEG normal, but did not capture event.	none	none	no; follows with neurology and has episodes of "absence" and "unresponsiveness" and some unusual movements, but has not had EEG	none	none	none	none	none	none	none	none	none	none	none	4y	9y	none		began at 3y
seizure type	n.a.	n.a.	focal	n.a.	n.a.	n.a.	n.a.	n.a.	n.a	n.a.	n.a.	n.a.	n.a.	n.a.	n.a.	n.a.	n.a.	n.a.	absence and myoclonic	focal onset aware seizures with impaired awareness and motor elements (automatisms) and focal to bilateral tonic-clonic seizures	n.a.		absence
current seizure frequency	n.a.	n.a.	n.a.	n.a.	n.a.	n.a.	n.a.	n.a.	n.a	n.a.	n.a.	n.a.	n.a.	n.a.	n.a.	n.a.	n.a.	n.a.	weekly	1-2/ 14 days	n.a.		none since age 5y
EEG findings	n.a.	n.a.	n.a.	In childhood: normal. 2019 72-hour EEG: normal.	n.a.	n.a.	n.a.	n.a.	normal	normal	n.a.	n.a.	n.a.	n.a.	n.a.	n.a.	n.a.	n.a.	generalised and photosensitive epilepsy	at 21y: focal slowing over frontal lobe and suspected epileptiform discharge under electrode F3	n.a.		unknown
medications given for epilepsy & effect	n.a.	n.a.	levetiracetam, seizures controlled, weaned off, had seizure, now on cannabinoid	n.a.	n.a.	n.a.	n.a.	n.a.	n.a	none	n.a.	n.a.	n.a.	n.a.	n.a.	n.a.	n.a.	n.a.	Epilim	mono- or combination therapy of levetiracetam and carbamazepin before meningioma diagnosis; after epilepsy surgery (meningothelial meningioma WHO I): oxcarbazepin, briveracetam	n.a.		Depekene from age 3-10y
audiological	hearing loss	normal	moderate - severe SNHL, hearing aids	normal	moderate-severe sensorineural hearing loss, hearing aids	normal	bilateral mild SNHL	mild to moderate SNHL	hearing loss, needs hearing aids	normal audiologic exams, but exam limited due to being non-cooperative, chronic otitis media until age 3y	normal	never performed	never performed	normal	bilateral moderate SNHL	no problems	mild SNHL	mild SNHL	severe bilateral SNHL	bilateral SNHL, hearing aids since age of ~3y	suspected SNHL		n.a.
ophthalmological	no problems	no problems	nystagmus, strabismus, improving	normal	normal	normal	mild hyperopia	none	myopia - esotropia	normal	normal	refractive error	refractive error	refractive error	no problems	no problems	mild myopia	mild myopia	? Aborted L inf retinal coloboma	myopia in early childhood	unilateral strabism		nystagmus, strabismus
muscular atrophy	no	yes	no	no	no	no	no	n.a.	no	no	no	no	no	no	no	no	no	no	no	no	no		unknown
muscular hypo-/hypertonia	no	no	no	hypotonia	hypotonia, toe-walking	truncal hypotonia, hypertonic extremities	mild low tone, some muscle weakness, patellar tendon reflexes brisk but symmetric	n.a.	no	decreased bulk, slightly decreased axial tone	hypotonia	none	none	none	no	no	hypotonia	truncal hypotonia, hypertonic extremities	yes	no	mild hypotonia		hypertonia
encephalopathy	no	no	no	Yes - recurrent episodes of encephalopathy since 24 years of age. Episodes can include ataxia, tachycardia, insomnia, loss of bladder function, loss of purposeful hand movements, loss of appetite and vomiting. Episodes can last up to 2 weeks.	no	no	no	no	no	no	no	no	no	no	no	no	no	no	no	no	no		no
age of onset encephalopathy	n.a.	n.a.	no	24 years	n.a.	n.a.	n.a.	n.a.	n.a.	n.a	n.a	n.a	n.a	n.a	n.a	n.a.	n.a	n.a	n.a	n.a.	n.a.		n.a.
other neurological issues	none	none	low-lying conus medullaris-tethered cord syndrome		unknown	difficulties to swallow in infancy, now improving with increased chewing	autism, abnormal gait (likely secondary to genu valgum)	n.a.	laxity	wide-based gait, profound motor impairment, walks with assistance, cannot run or jump, high pain tolerance, behavioral issues (see above), has not deteriorated over time; symmetic reflexes, normal strength	sensory integration/motor coordination problems	incontinence	falls easily, difficulty climbing stairs, cannot use alternating feet to climb	incontinence, cannot run well, trouble climbing stairs	none	none	none	none	none	unusual walking habit (moves one leg forward, then pulls other leg to the foot of 1st leg)	none		unknown
malformations	none	none	normal skeletal survey	none	abnormal female genitalia	nasal fistula, groove of lip (both operated)	genu valgum, scoliosis	none	none	none	none	none	none	none	none	none	none	none	Pectus excavatum	none	none		unknown
other features/ organic problems	none	dorsal kyphosis with lumbar hyperlordosis, hyperpilosity	tetralogy of fallot s/p repair, gastric tube required continuous feeds for hypoglycemia, now for GERD / gagging and vomiting.	dermatologic: neck and chest rashes, seborrheic patches; recurrent vitamin B12 deficiency diagnosed at 22 y; GI: alternating constipation/diarrhea. 6-12 month episode of recurrent abdominal pain; hematologic: pernicous anemia diagnosed at 24y; urologic: urinary reflux in infancy, frequent urinary tract infections	gastrointestinal: history of gastroesophageal reflux, required 2 Nissen procedures); hematologic: pernicious anemia; urologic: urinary reflux in infancy, frequent urinary tract infections	difficulties to swallow, see above	ostepenia/ osteoporosis	none	parents reported regression in child's behavior. Autsim diagnosed around age of 10y - ADHD.	ex-failure to thrive; camptocormia	short stature treated with growth hormone X 1 year	none	none	none	none	no	meningeoma, psychosis, recurrent infections in infancy	recurrent infections in infancy	Bilateral undescended testis	protein S deficiency	suspected cow milk intolerance		kyphoscoliosis
genetic examinations	molecular karyotyping, WES, fragile X	Array-CGH	normal CMA, normal primordial dwarfism gene panel Uchicago with del/dup, WES trio, WES reanalysis	CMA & fragile X - normal. Acylcarnitine profile: several elevations including C6, C8, C10, C14:1, C16:1; ratio of C8:C10 NOT eleveated; elevations possibly secondary to treatment/diet. Amino acids: essentially normal profile; a few minor reductions with no apparent diagnostic pattern. WES	segregation studies for sister's EIF3F mutation; mother reports chromosome analysis at birth due to atypical genitalia, normal 46,XX karyotype	Angelman, Array-CGH, WES	fragile X, CMA (metabolic w/u all normal. CSF amino acid, lactic acid/lactate, and pyruvic acid/pyruvate normal), WES trio	WES trio	CMA ( normal) + WES	whole genome, WES, CMA, fragile X (33 repeats), karyotype, FISH 15q11-13	molecular karyotype, methylation Russel-Silver syndrome - both normal; WES trio	CGH array - normal, autism/ intellectual disability panel of genes	autism/ intellectual disability panel of genes	Array CGH - normal, autism/ intellectual disability panel of genes	genomic microarray normal, WES trio	molecular karyotyping, WES trio	molecular karyotyping, GJB2 and 6, WES	molecular karyotyping, GJB2 and 6, segregation study of familial EIF3F mutation	chromosome microarray, nothing abnormal detected	normal karyotype, fragile X, molecular karyotyping, WES	fragile X, WES trio		karyotype, FISH for Prader-Willi syndrome/ Angelman syndrome, WES trio
other genetic findings	none	none	also biallelic VUSs in DNAH8	none	none	none	two maternally inherited VUS: OTOA (c.1337A>G; p.N446S), C10orf2 (c.116G>A; p.R39H)	none	none	none	none	none	none	none	none	maternally inherited duplications of 1338 kilobases at 8p23.2 and of 201 kilobases at 3p25.3	none	none	none	none	none		Pathogenic variant in MECP2, c.1164_1207del44. de novo
Abbreviations:
Array-CGH: Array-based Comparative Genomic Hybridization
CMA: chromosomal microarray
CSF: cerebrospinal fluid
DD: developmental delay
GERD: gastro-esophageal reflux disease
FISH: fluorescence in situ hybridization
m: month/ months
n.a.: not applicable
SNHL: sensory neural hearing loss
VUS: variant of unknown significance
WES: whole exome sequencing
y: year/ years
